# Supplementary material for: An ethylene-induced NAC transcription factor acts as a multiple abiotic stress responsor in conifer
Source: Hortic Res. 2023 Jun 20;10(8):uhad130. doi: 10.1093/hr/uhad130 (PMC10407601; doi:10.1093/hr/uhad130)
Supplement: Web_Material_uhad130 [file web_material_uhad130.zip]

Archive with 4 entries (4 files):
- Dataset S1.docx
- Supplemental figure.docx
- Table S2.xlsx
- Table S3.xlsx
