# Supplementary material for: An ethylene-induced NAC transcription factor acts as a multiple abiotic stress responsor in conifer
Source: Hortic Res. 2023 Jun 20;10(8):uhad130. doi: 10.1093/hr/uhad130 (PMC10407601; doi:10.1093/hr/uhad130)
Supplement: Web_Material_uhad130 [file web_material_uhad130.zip › Table S2.xlsx]

## Sheet: Sheet1
Table S2 Expression level (TPM) and functional description of multiple abiotic stress response genes
Gene ID	Gene name	Gene description	CK-D8d-1	CK-D8d-2	CK-D8d-3	CK-D8d-4	CK-D8d-5	CK-D8d-6	CK-D23d-1	CK-D23d-2	CK-D23d-3	CK-D23d-4	CK-D23d-5	CK-D23d-6	CK-R1d-1	CK-R1d-2	CK-R1d-3	CK-R1d-4	CK-R1d-5	CK-R1d-6	CK-R10d-1	CK-R10d-2	CK-R10d-3	CK-R10d-4	CK-R10d-5	CK-R10d-6	Drought-8d-1	Drought-8d-2	Drought-8d-3	Drought-8d-4	Drought-8d-5	Drought-8d-6	Drought-23d-1	Drought-23d-2	Drought-23d-3	Drought-23d-4	Drought-23d-5	Drought-23d-6	Rewater-1d-1	Rewater-1d-2	Rewater-1d-3	Rewater-1d-4	Rewater-1d-5	Rewater-1d-6	Rewater-10d-1	Rewater-10d-2	Rewater-10d-3	Rewater-10d-4	Rewater-10d-5
Pt8G44680		AT1G53540, Evalue:2.82E-66; Member of the class I small heat-shock protein (sHSP) family, which accounts for the majority of sHSPs in maturing seedslow molecular weight heat-shock protein [Pseudotsuga menziesii]CS domain	1.05541	1.89349	2.02167	1.78435	5.77648	6.26826	0.429955	1.50168	0.245821	0.702732	0.945274	1.86737	0.345889	1.52132	2.0275	2.90521	1.80225	0.492165	1.35916	1.82259	2.22399	1.78589	0.712843	3.2849	5.53499	8.9042	0.970998	41.4576	2.04078	7.45788	2.31277	27.9954	1.64108	25.7827	1.5333	8.45073	1.58182	0.541166	0.253968	3.05063	0.244165	4.00401	0.926674	2.12598	0.850484	3.56482	0.676257
PtQG22640		PREDICTED: uncharacterized protein At1g76070-like [Fragaria vesca subsp vesca]	15.373	8.90188	15.7697	9.07925	12.5763	12.9285	11.8442	15.1776	12.5916	15.1245	20.4375	13.372	12.6579	14.0208	12.859	14.5447	10.9684	10.4086	5.41421	12.9006	9.48288	15.7279	18.3763	9.33723	22.4267	16.3382	13.6833	20.2131	10.8064	24.6516	50.2862	30.2114	21.5983	45.4891	22.1773	42.3199	25.9324	17.4078	27.5212	27.4046	14.7231	17.5666	10.1969	13.3281	15.5478	12.2982	11.0376
Pt8G54110		AT5G45820, Evalue:0; Encodes a CBL-interacting serine/threonine protein kinase comprised of an N-terminal kinase catalytic domain similar to SNF1/AMPK and a unique C-terminal regulatory domainUncharacterized protein conserved in bacteria (DUF2322)GO:0035556|intracellular signal transduction;GO:0018105|peptidyl-serine phosphorylation;GO:0018107|peptidyl-threonine phosphorylationGO:0005524|ATP bind…	19.6443	17.9925	12.7633	11.5239	16.5722	10.4476	15.5548	32.1201	27.5064	15.6593	24.4387	14.2049	22.7537	34.4518	35.7698	28.5051	21.1953	23.2929	10.722	25.8589	18.6493	19.4748	14.2907	12.1841	54.0704	44.2282	29.9162	74.0955	33.1976	55.9577	71.5587	71.1313	46.0982	76.9494	39.3863	64.8071	58.0234	34.8067	33.8713	77.9345	30.289	32.5247	20.2242	11.8357	18.8827	23.7474	10.5142
PtQG18860		Protein phosphatase inhibitor	1.15043	2.33223	4.25808	2.38233	1.95465	4.61251	0.538867	2.52303	0.675352	0.794634	2.78141	1.5857	1.51322	2.11994	1.27748	4.37496	1.17475	1.07626	0.475568	1.01329	0.5939	1.63874	0.850933	1.07291	7.46327	7.45578	8.01997	6.23354	8.95969	29.5006	8.45787	20.0846	10.6956	5.21324	5.74872	13.8952	1.9525	1.98895	4.05851	0.291485	1.28583	5.0103	0.64355	0.493572	0.996	1.46058	1.40288
Pt1G20690	PtNAC3	AT1G01720, Evalue:3.72E-92; Belongs to a large family of putative transcriptional activators with NAC domain Transcript level increases in response to wounding and abscisic acid ATAF1 attentuates ABA signaling and sythesis Mutants are hyposensitive to ABA The mRNA is cell-to-cell mobileProtein of unknown function (DUF1687)GO:0006355|regulation of transcription, DNA-templated;GO:0006351|transcript…	37.6491	34.5666	33.7526	29.0106	23.5101	31.9108	18.3905	28.4687	22.8454	21.9647	25.926	26.531	32.0348	38.2422	33.2559	38.2019	30.2026	30.8419	12.675	23.6693	20.7066	22.079	19.5832	22.8527	69.8679	60.329	47.4346	91.9851	40.383	62.998	70.3493	65.463	43.9419	108.178	74.8871	67.7064	27.8645	44.9971	42.3841	51.2859	32.3289	22.0906	20.7874	17.6165	22.7988	24.4168	22.9601
Pt5G06930		Aminoglycoside adenyltransferase C-terminal domain	0.401871	0.540143	1.92773	0.166463	0.71676	3.01793	0.752191	6.58245	1.27347	4.61364	5.59821	0.415356	0.456564	5.82191	0.656752	1.83387	0.334494	0.599986	0.373695	5.98347	0.298722	2.42843	1.45138	0.639511	31.3025	9.97645	3.24339	145.65	34.7478	11.9066	252.246	74.3809	21.4918	661.003	362.103	88.1058	35.9667	6.60616	21.5237	39.9625	33.5955	4.92589	1.98635	2.40807	2.1158	3.9428	29.001
Pt4G47230		AT2G36770, Evalue:1.94E-90;UDP-Glycosyltransferase superfamily proteinGlycosyltransferase family 28 C-terminal domainGO:0008152|metabolic processGO:0042802|identical protein binding;GO:0050275|scopoletin glucosyltransferase activity	7.02596	12.8196	13.6307	8.11604	10.4199	5.88424	8.01297	18.5983	23.9425	12.4949	24.1316	11.0789	10.7262	13.2637	17.7696	24.1321	10.2389	5.08869	12.4513	9.64122	25.8733	25.2629	12.0977	10.8815	18.9442	16.087	12.6073	37.512	17.2772	16.5702	55.3994	65.5338	23.0411	67.0528	52.9585	63.0206	22.643	20.7691	11.4597	26.2339	21.7967	11.8748	15.7405	13.841	14.9523	21.6627	12.9758
Pt9G01650		AT2G40000, Evalue:1.47E-122;ortholog of sugar beet HS1 PRO-1 2nematode resistance protein-like HSPRO2 [Physcomitrella patens]Hs1pro-1 N-terminusGO:0009816|defense response to bacterium, incompatible interaction;GO:0006979|response to oxidative stress;GO:0009751|response to salicylic acid	3.32505	0.90567	0.925719	0.924799	2.43882	1.91419	0.139592	0.832719	0.699433	1.13876	0.959605	1.02625	1.03429	0.802574	1.3986	0.935465	0.915156	0.558378	0.738636	0.687432	0.59955	1.36355	0.472214	0.657353	1.89718	1.73898	1.13255	3.58376	1.18088	5.97408	3.12093	2.02535	0.372319	5.59719	1.78636	2.15491	3.0354	1.93158	7.28948	3.48493	1.40667	1.97156	0.545159	0.478573	0.289757	0.349983	1.58577
PtJG42960		AT5G57610, Evalue:1.77E-31;kinase superfamily with octicosapeptide/Phox/Bem1p domain-containing proteinPB1 domain	89.9753	71.9707	56.6016	47.5936	54.5304	68.7957	30.5388	37.767	36.4178	22.6638	17.5737	40.0568	29.9537	36.6002	35.0708	31.8457	17.8489	29.5329	27.2391	42.187	41.5843	40.6897	26.9495	33.2779	212.349	144.165	129.158	384.485	159.6	213.446	191.764	223.128	132.573	218.364	256.412	174.362	29.346	19.9139	20.2526	53.7039	36.6891	25.2261	48.066	29.4761	36.1059	37.5926	34.2751
Pt9G09820		AT3G22840, Evalue:1.03E-50;Encodes an early light-inducible proteinChlorophyll A-B binding protein	1.54462	0.249842	1.51422	1.83232	0.939687	4.64543	3.37984	17.5783	10.4009	16.5512	12.8083	45.3991	18.7539	13.05	7.72867	9.76413	67.3131	8.43706	147.997	98.6521	61.8339	78.9197	25.8711	500.046	3.01303	4.20461	1.78968	36.1888	10.1639	5.55907	66.627	67.4416	22.408	471.994	76.5644	53.917	58.7032	66.7128	32.4179	598.252	62.4411	52.2086	41.7565	118.221	71.0083	727.202	215.612
Pt2G39750			1.70829	8.55751	4.15681	8.99862	10.5805	6.31301	3.40736	37.6	20.2701	14.0681	64.013	10.8248	13.9949	40.4361	7.89174	24.6835	7.18132	4.16237	23.7624	39.417	19.0478	41.0762	7.27244	19.104	135.98	44.527	49.6544	560.586	96.8476	9.83846	326.919	258.113	238.072	693.593	357.258	225.538	47.5441	55.203	44.945	122.165	57.6035	14.2255	18.2885	28.7007	34.2399	51.2693	24.8842
Pt8G18330		Leucine rich repeat N-terminal domain	0.462554	0.148089	0.045652	0.478874	0.303221	0.660753	0.19273	0.050727	0	0.343978	0.0496907	0.0531388	0.292115	0.0874961	0.0934382	0.0509881	0.21531	0.240876	0.095616	0.0508602	0.286567	0.329486	0.0488997	0	0.436592	0.741704	0.577786	1.50947	0.5241	1.41694	1.09371	0.943865	0.0550887	1.31871	0.438127	0.37992	0.38098	0.0571492	0.714078	0.187487	0.0469933	0.437442	0.141142	0.148704	0.134132	0.181157	1.31204
Pt5G49170		AT2G29380, Evalue:4.58E-101;highly ABA-induced PP2C protein 3hypothetical protein SELMODRAFT_113714 [Selaginella moellendorffii]Protein phosphatase 2CGO:0046872|metal ion binding;GO:0004722|protein serine/threonine phosphatase activity	1.00656	0.6669	0.832357	0.502986	0.713582	0.652481	0.423426	0.685252	0.642257	0.729814	0.301919	0.0358942	0.521278	0.3543	1.04192	0.227303	0.11677	0.260955	0.355201	0.308593	0.225804	0.286137	0.760027	0.0918958	5.19854	2.35673	1.03608	42.4819	5.95971	2.10371	15.4056	9.98611	1.96966	104.104	30.7228	6.62816	3.2845	0.733782	1.17152	2.62673	3.33173	0.427452	0.381291	0.635259	0.337435	0.245522	2.32411
Pt8G54140		AT5G45820, Evalue:0;Encodes a CBL-interacting serine/threonine protein kinase comprised of an N-terminal kinase catalytic domain similar to SNF1/AMPK and a unique C-terminal regulatory domainWXG100 protein secretion system (Wss), protein YukC	37.1472	31.0006	22.5554	23.773	28.6386	27.4331	25.2661	29.0869	30.0428	22.3716	25.4239	26.3983	27.8118	33.3431	40.5254	31.75	32.7616	35.6036	14.8923	26.9192	17.3978	17.3378	20.8286	17.595	87.6936	90.3925	44.0575	98.4656	72.4297	122.343	76.9832	130.956	51.8653	88.6599	83.6255	97.9266	46.4585	40.6549	24.8489	48.9189	42.9473	32.7178	22.2668	18.1051	17.9175	21.6151	14.4442
Pt3G01010		AT1G60710, Evalue:0;Encodes ATB2Aldo/keto reductase familyGO:0046686|response to cadmium ionGO:0016491|oxidoreductase activity	8.55595	6.51667	0.610098	12.3509	0.0886185	6.4672	3.14806	1.28674	14.4659	15.4406	0.359573	6.48111	22.0203	1.08764	23.781	0.589901	6.5498	4.21139	13.4286	1.40235	15.0787	0.293217	7.66401	5.87792	23.8393	5.55956	7.30164	44.2191	18.7164	0.460897	79.6255	23.9093	25.9075	71.4424	38.3785	0.459449	64.177	12.2094	25.2044	41.499	23.9646	0.12901	6.97988	5.11973	14.6015	10.2175	14.1005
Pt2G26090	PtNAC5	AT1G77450, Evalue:4.47E-87;NAC domain transcriptional regulator that is induced by ROS in roots where it regulates the expression of downstream genes such as MYB30No apical meristem (NAM) proteinGO:0006355|regulation of transcription, DNA-templated;GO:0006351|transcription, DNA-templatedGO:0003677|DNA binding	3.42749	1.12093	0.939195	0.264205	0.749983	0.577193	0.273708	0.935826	1.02809	2.12591	1.44496	1.73452	3.31689	1.14771	4.0463	2.93019	2.17652	0.479616	0.203533	1.08082	0.50831	2.9057	0.971937	0.804547	4.88005	1.42576	1.3765	19.3785	11.6225	1.57391	19.0425	5.91498	5.19307	47.5041	13.6488	4.03724	33.384	4.25972	35.5085	19.4829	8.03366	5.45671	1.36856	0.7377	1.16993	3.54524	4.00809
Pt4G43980		AT5G52390, Evalue:1.85E-50;PAR1 proteinPAR1 protein	13.6758	1.37884	1.8223	0.0708036	1.28325	2.43333	1.47296	10.1896	2.10722	6.93282	4.36488	3.18079	2.3311	11.2995	2.23608	5.69819	6.73442	1.40637	0.317989	6.77879	1.08016	5.32216	8.45228	1.32937	7.47598	11.3006	3.65989	9.16692	3.95023	15.281	49.3142	19.6046	3.00834	71.0225	28.9353	20.6318	42.7143	10.7138	71.6394	58.2579	8.19196	9.42489	2.06555	3.69764	4.06377	6.36503	13.0955
Pt2G27860		AT5G13200, Evalue:8.5E-97;Encodes a protein with unknown function that is involved in hormone mediated regulation of seed germination/dormancyGRAM domainGO:0009793|embryo development ending in seed dormancy;GO:0098755|maintenance of seed dormancy by absisic acid;GO:0010029|regulation of seed germination;GO:0009845|seed germination	2.34257	2.15426	0.708355	2.01239	4.65401	7.24613	1.215	0.787117	1.31709	1.04837	0.722814	1.39142	0.991537	2.03633	5.1835	1.73066	1.29504	1.58885	0.417276	1.97261	0.602138	1.27814	0.948497	1.49645	11.9085	4.46906	4.41506	69.2457	23.5078	10.9464	20.9741	11.5943	8.92093	95.766	73.6982	13.0717	6.42023	1.16394	2.86901	10.4545	14.1275	4.57291	0.501886	0.769034	0.48502	0.878695	3.58334
Pt3G25430	PtMYB175	AT3G27810, Evalue:1.06E-52;Encodes a member of the R2R3-MYB transcription factor gene family Induced by jasmonate Involved in jasmonate response during stamen development MYB21 interacts with JAZ proteins, and functions redundantly with MYB24 and MYB57 to regulate stamen developmentR2R3MYB29 [Ginkgo biloba]Myb-like DNA-binding domainGO:0006355|regulation of transcription, DNA-templated;GO:0006351…	0.568942	0.468176	0.288807	1.17835	0.483338	0.321238	0	0.160398	0.429264	0.155523	1.5726	0.168012	0.384748	0	0.147575	0.564421	0	0.0758323	0	0	0	0.223238	0.154492	0	28.6357	5.63353	2.63815	36.3654	19.951	15.4811	56.4975	16.1716	11.3477	60.2183	63.0666	26.664	5.63545	1.62495	1.3704	8.8983	8.32628	1.37933	0.371984	0.0785579	0.0792503	0.213561	2.59236
Pt1G45500		hypothetical protein, partial [Picea sitchensis]Putative Flp pilus-assembly TadE/G-like	53.8201	7.79059	1.98025	0	6.85025	29.0053	6.12793	2.11076	1.28459	4.9836	9.24589	7.55642	2.07784	5.72397	7.88704	2.88942	26.4635	7.6574	0	6.65947	0.669203	14.0219	3.34062	14.4623	57.3815	38.7376	12.9726	16.9277	18.1392	48.2632	37.5081	8.05743	3.204	24.6019	6.92457	9.71697	12.049	11.5426	41.6432	27.9807	2.68338	7.43561	8.03577	9.24111	7.22965	5.48847	10.7102
Pt2G49210		AT5G11090, Evalue:1.92E-41;serine-rich protein-like protein	27.589	38.1038	17.8895	27.8668	32.5223	47.9692	10.1045	10.6647	17.2268	8.93297	7.33512	12.6028	13.6732	6.41872	18.1234	8.90128	11.3427	12.2212	15.4765	16.4016	34.2566	17.395	16.1923	20.4904	64.2077	36.4328	24.6804	175.892	62.7274	31.4161	60.013	61.5591	35.0444	89.1249	63.5533	53.7455	17.6152	9.31657	5.3438	17.182	13.2948	12.2855	13.0046	9.00453	13.813	10.7063	12.2267
Pt4G42700		AT4G25700, Evalue:4.04E-117;Converts beta-carotene to zeaxanthin via cryptoxanthinProtein of unknown function (DUF1656)GO:0016123|xanthophyll biosynthetic processGO:0016787|hydrolase activity;GO:0005506|iron ion binding;GO:0016491|oxidoreductase activity	1.30264	3.02344	1.76693	1.56352	2.99041	0.726268	1.78499	3.65125	2.3228	1.28668	2.84798	0.777033	1.65773	2.96143	12.5839	2.90841	0.671849	2.79893	0.326237	1.32833	2.93324	1.38029	2.54837	1.10261	6.15886	2.84311	0.897281	10.9107	10.8607	5.33326	13.2845	11.977	4.18843	17.0406	14.273	3.85058	14.9806	7.18902	3.86961	12.7026	7.85857	6.13493	2.05598	2.1259	1.48244	2.84323	3.46125
PtJG01340		AT2G44830, Evalue:1.34E-90;AGCVIII kinase involved in the pulse-induced first positive phototropism Plasma-membrane-associated element of a molecular rheostat that modulates auxin flux through developing protophloem sieve elements (PPSEs) while interacting with BRX, thereby timing PPSE differentiation Activates PIN-mediated auxin effluxEnoyl-CoA hydratase/isomeraseGO:0035556|intracellular signal …	0.554894	5.02293	1.2676	0.246264	0.392617	1.33167	3.42048	2.81601	5.52465	2.50267	9.3554	2.21215	0.600406	0.675515	7.34133	6.29112	0.791982	2.7373	0.589723	0.47205	1.39945	1.52416	1.0548	0.840961	13.7122	7.13267	10.7789	62.5824	13.8783	7.36644	27.7537	28.0658	33.6413	129.135	45.8476	15.0613	3.95815	2.72956	2.98789	11.1441	4.35017	2.54159	3.55545	2.52803	1.46839	0.764036	14.8923
Pt4G35940		PREDICTED: zinc finger protein 4-like [Prunus mume]GO:0009738|abscisic acid-activated signaling pathway;GO:0019760|glucosinolate metabolic process;GO:0009788|negative regulation of abscisic acid-activated signaling pathway;GO:0006355|regulation of transcription, DNA-templatedGO:0046872|metal ion binding;GO:0043565|sequence-specific DNA binding;GO:0003700|transcription factor activity, sequence-sp…	0.561729	0.0449632	0.415792	0.0484602	0.0919474	0.601893	0.0877934	1.01649	0.824719	0.447522	0.769323	1.01644	0.0886946	1.235	0.680965	1.0217	0.471146	0.263458	0.130636	1.43535	0.304515	0.814588	0.623642	0.991959	2.53527	1.5915	0.862872	3.4287	1.23326	1.33331	7.06731	1.62382	3.10994	10.8121	3.8137	2.68057	6.11792	2.18657	4.92476	5.5495	2.18278	2.52455	1.4141	0.812371	1.18413	1.48639	1.58951
Pt4G51720			0.747477	0.0256394	0.0711386	0.0276381	0	0.0263993	0	0	0.0470257	0.153153	0.103246	0	0.328737	0.090902	0.0970594	0.0529685	0.134143	0.125077	0.0248321	0.0792703	0	0.46452	0.101591	0	0.113383	0.412873	0.0937196	0.841457	0.612494	0.736049	0.464704	0.517502	0.028618	2.43682	0.581537	0.542787	0.643045	0.415551	0.370894	1.70427	0.561426	0.302893	0	0	0	0.070544	0.186557
Pt2G73920		nematode resistance protein-like HSPRO2 [Physcomitrella patens]Hs1pro-1 protein C-terminusGO:0009816|defense response to bacterium, incompatible interaction;GO:0006979|response to oxidative stress;GO:0009751|response to salicylic acid	106.76	54.6622	67.8897	47.1118	48.8357	80.3181	71.4795	40.0984	41.4254	71.5161	52.7464	56.3437	68.9295	59.1123	74.0209	72.1883	40.7797	62.1875	42.3703	110.808	46.3613	48.1579	55.1584	36.6959	205.204	141.6	98.6015	583.335	200.93	153.488	416.935	522.156	194.712	580.255	568.737	461.726	140.213	82.5168	102.149	121.04	100.235	57.4416	38.4299	51.8623	44.212	21.51	53.2596
Pt2G46130		hypothetical protein AQUCO_04500025v1 [Aquilegia coerulea]GO:0009816|defense response to bacterium, incompatible interaction;GO:0006979|response to oxidative stress;GO:0009751|response to salicylic acid	16.6311	11.071	12.2144	6.37324	9.84799	14.4319	8.71939	8.53802	6.51532	8.65093	10.4207	11.2261	9.64797	10.3274	12.7348	11.8271	5.34303	11.9928	7.68882	17.6778	5.44881	11.7936	8.58442	7.99268	38.1468	27.0063	16.4396	117.707	33.7965	24.6958	76.7228	90.5469	33.6901	142.866	107.3	76.8215	27.8768	16.4366	22.878	24.0366	19.7032	14.2103	7.74335	10.327	10.0395	5.87712	8.80845
Pt2G02310		PREDICTED: uncharacterized protein LOC105770868 isoform X1 [Gossypium raimondii]	7.22174	6.47683	5.0366	4.07845	5.11696	4.42584	8.78043	4.59453	11.6159	8.16183	5.71374	6.78728	7.00953	4.52303	14.1011	9.82894	5.83978	8.49265	6.0511	5.0247	6.43355	10.0021	9.82093	4.95607	28.8942	11.9473	13.7751	132.473	36.7661	34.5119	58.0248	32.6396	12.8015	100.529	46.4568	36.5381	30.4533	8.95654	12.7921	49.3742	23.7956	18.8925	14.3688	9.44585	7.0901	9.0308	8.63655
PtJG40760	PtZFP30	hypothetical protein 0_8771_01, partial [Pinus radiata]4Fe-4S dicluster domainGO:0006355|regulation of transcription, DNA-templated;GO:0006351|transcription, DNA-templatedGO:0046872|metal ion binding;GO:0043565|sequence-specific DNA binding;GO:0003700|transcription factor activity, sequence-specific DNA binding	1.7313	1.19204	0.166841	1.87411	2.07325	3.84179	0.871735	0.407496	0.502488	2.58101	3.5372e-09	1.34018	1.52972	1.79545	1.68954	0.874488	2.53757	0.372423	0.531747	0.735404	0.456924	1.76284	0	1.04067	4.45415	5.18868	2.61988	4.37654	2.57631	1.99615	5.15528	2.37983	0.998496	4.81459	7.61172	2.04816	3.07444	2.56589	2.77843	7.611	1.81552	1.1113	0.711323	0.86033	1.62952	1.186	3.00735
Pt1G38520		RING-variant domain	10.8727	6.03808	8.78973	3.20953	7.66627	10.2091	12.1107	14.3376	10.0278	7.34856	15.8065	6.93898	4.82879	7.4086	7.99479	8.38509	3.95804	10.2457	4.66222	4.95489	5.88111	4.39576	9.17607	4.83673	90.5304	65.7763	38.849	79.3971	64.0006	46.1949	138.834	181.821	81.0771	75.2577	158.306	133.552	8.703	11.5273	8.13622	12.3933	11.8045	6.1108	3.0715	5.85375	2.23077	4.0869	8.31573
Pt1G04200		AT3G23920, Evalue:0;Encodes a chloroplast beta-amylase Is necessary for leaf starch breakdown in the absence of BAM3Activity of BAM1 increases 4 days after osmotic stress BAM1 has a higher temperature optimum than BAM3 (PMID:25293962)beta-amylase 1, chloroplastic [Amborella trichopoda]Glycoside hydrolase 97GO:0009414|response to water deprivation;GO:0005983|starch catabolic processGO:0102229|amyl…	42.0963	53.4517	36.4359	17.2062	46.6073	27.4289	19.6344	31.667	40.7477	19.8863	37.427	33.8724	23.9295	23.7363	43.2086	42.0867	23.972	30.2156	21.6821	32.5412	19.7827	26.668	16.4738	19.877	78.0646	58.6504	40.7733	140.706	37.1026	41.2048	71.3562	172.657	66.247	144.258	72.9158	87.6584	25.0371	23.8589	22.4206	30.9935	13.6242	20.6334	24.3686	34.6135	23.1501	28.133	28.6614
Pt4G51730			0.747477	0.0256394	0.0711386	0.0276381	0	0.0263993	0	0	0.0470257	0.153153	0.103246	0	0.328737	0.090902	0.0970594	0.0529685	0.134143	0.125077	0.0248321	0.0792703	0	0.46452	0.101591	0	0.113383	0.412873	0.0937196	0.841457	0.612494	0.736049	0.464704	0.517502	0.028618	2.43682	0.581537	0.542787	0.643045	0.415551	0.370894	1.70427	0.561426	0.302893	0	0	0	0.070544	0.186557
Pt7G02710		AT4G33300, Evalue:2.5E-67;Encodes a member of the ADR1 family nucleotide-binding leucine-rich repeat (NB-LRR) immune receptorsdisease resistance associated protein, partial [Picea abies]Leucine Rich repeatGO:0042742|defense response to bacteriumGO:0043531|ADP binding;GO:0005524|ATP binding	3.31184	5.96109	0.952841	1.30351	3.79441	3.67017	0.481822	0.712563	1.43893	0.267423	0.225365	0.723681	0.840017	1.05101	4.13458	1.89696	0.904695	0.878315	0.347203	1.61089	1.86422	1.02556	0.199927	0.576078	3.76662	9.3409	2.22737	6.54155	10.6631	11.4491	2.64326	12.9205	1.87153	4.66655	13.1542	5.88775	1.53757	2.46644	0.833682	0.956813	2.7917	1.81388	0.491083	1.2571	0.679733	0.103354	2.05253
Pt9G48220		GO:0016853|isomerase activity	0.406256	10.6244	2.1622	0	0.395382	2.66356	6.61638	0.267669	4.53327	0	0	1.60877	0	1.65316	3.31606	1.20889	10.4258	11.9606	0	0.113897	0.8814	0	5.67842	2.02676	0.120038	0	0	0	0.411769	0	0	0	0	0	0	0	0	0.115076	0	0	0	0.103268	4.83976	2.43923	1.84263	4.61718	9.35322
PtQG04440		E3 ubiquitin-protein ligase RHA1B [Amborella trichopoda]KIAA1045 RING fingerGO:0043161|proteasome-mediated ubiquitin-dependent protein catabolic process;GO:0016567|protein ubiquitination;GO:0046686|response to cadmium ion;GO:0010200|response to chitinGO:0046872|metal ion binding;GO:0061630|ubiquitin protein ligase activity;GO:0004842|ubiquitin-protein transferase activity	12.1206	14.9221	9.48442	8.16608	13.1365	10.5131	8.47884	3.56056	10.3379	5.56405	6.27747	8.70308	6.56142	1.43276	7.56495	9.63892	8.22727	4.91676	5.27958	2.90244	15.5102	8.41379	6.45334	5.52111	1.63445	2.13111	3.12412	4.30542	1.92114	1.06068	0.465421	1.22682	0.97933	1.6017	0.820128	1.33288	1.47108	2.621	2.81644	3.46517	1.36329	6.73429	7.44101	1.71595	5.42876	4.19884	3.02602
Pt8G56900		AT5G18840, Evalue:0;Major facilitator superfamily proteinTnsA endonuclease C terminalGO:0046323|glucose import;GO:0035428|hexose transmembrane transportGO:0005355|glucose transmembrane transporter activity;GO:0005351|sugar:proton symporter activity	8.66496	5.47034	3.23439	4.63562	10.0858	5.86259	2.61434	2.47957	1.3836	1.6998	4.04465	1.3422	2.73772	1.93956	2.97184	4.21538	1.53634	3.1934	1.90846	3.57184	3.28758	2.95283	1.45538	1.56923	1.20091	1.5478	1.45202	0.341358	0.782982	0.768374	0.243776	0.256239	0.403021	0.247697	0.158754	0.308525	2.2353	2.42329	2.20297	5.36159	2.52533	6.07587	3.58308	3.16221	2.78521	3.04368	1.31884
Pt5G25210	PtHSF18	AT1G46264, Evalue:3.12E-53;Encodes SCHIZORIZA, a member of Heat Shock Transcription Factor (Hsf) family Functions as a nuclear factor regulating asymmetry of stem cell divisionshypothetical protein 0_17776_01, partial [Pinus radiata]Nuclear receptor-binding factor 2, autophagy regulatorGO:0008356|asymmetric cell division;GO:0006351|transcription, DNA-templatedGO:0043565|sequence-specific DNA bind…	0.34244	1.1506	0.988646	0.26598	0.594583	0.592059	0.640804	0.0844756	0.301426	0.081919	0.0828283	0.530902	0.486307	1.09461	0.854767	0.339735	1.99286	2.15533	0	0	0	0	0.488115	0.605601	0.0908463	0.0886153	0	0	0.0727151	0.157586	0	0.17471	0.0919715	0	0	0	0	0.285191	0.509399	0.0781113	0	0.16136	0.313455	0.248334	1.00205	0.524437	0.59719
PtQG06450			7.38243	4.06757	3.82494	4.60753	4.28851	3.0791	6.38386	2.2148	4.24087	4.87699	1.92377	4.56567	3.42912	1.84712	2.53463	2.47731	1.64303	3.74022	3.09737	2.35984	3.69957	2.32034	4.44422	3.09813	2.537	4.46839	3.05002	2.13701	1.23042	2.49264	2.10388	2.84294	1.5113	0.427906	1.06312	1.76966	1.87992	4.0264	1.54474	1.0889	0.727845	1.61103	2.84905	5.43872	2.32222	3.55075	1.1934
Pt6G48390			6.06111	8.71474	12.4432	8.76191	8.13457	18.475	2.81164	10.4754	12.7112	2.34268	4.7047	3.72578	1.71295	12.0735	10.3071	9.54551	12.6646	11.1631	0	3.65598	9.44342	1.65431	5.00215	2.70519	2.52767	7.05178	4.25566	0	2.57254	1.11173	2.8544	1.81933	4.60555	0	0.569138	0.572942	0	1.28436	1.17015	0	0	2.22751	2.20775	1.1744	3.56971	4.53798	5.31409
Pt5G36760		LURP-one-related	3.75833	8.4761	5.00837	7.00675	1.58763	10.1143	8.34657	4.63547	16.7043	11.9606	5.27337	10.6805	13.1643	6.88843	10.9966	2.88941	12.9427	10.2365	13.0187	5.41589	16.6734	3.78458	7.85466	12.6303	1.29584	1.65525	7.33292	0.285745	4.38775	1.55688	0.452343	0.862854	3.93823	0.4027	4.26582	5.841	3.03731	3.65098	13.5091	1.6288	10.4013	10.3509	5.84797	4.18157	16.5031	6.48467	11.6977
Pt9G44920		AT1G68090, Evalue:1.55E-74;Encodes a calcium-binding protein annexin (AnnAt5) Plays a vital role in pollen development via Ca2+ dependent membrane traffickingannexin A4 isoform X2 [Selaginella moellendorffii]FeoB cytosolic helical domainGO:0009555|pollen development;GO:0009846|pollen germination;GO:0009860|pollen tube growth;GO:0009409|response to cold;GO:0009408|response to heat;GO:0009639|respo…	4.38411	3.34512	2.72074	2.36286	1.77566	4.15653	4.72703	3.85266	5.50038	3.33108	4.93639	6.45708	4.60735	3.17059	5.40268	5.54094	6.82991	3.87905	3.68682	1.96302	5.02269	2.85985	3.59868	4.29737	1.97654	2.04504	1.31758	0.366198	1.68393	0.828169	1.62502	1.59315	2.76958	0.580234	1.59233	0.99972	3.16991	2.26977	2.86042	1.31465	1.70246	1.81585	2.58383	2.08648	2.39767	2.00748	3.41618
Pt3G65550		AT4G16260, Evalue:5.71E-92;Encodes a putative beta-1,3-endoglucanase that interacts with the 30C02 cyst nematode effector May play a role in host defenseGlycosyl hydrolases family 17GO:0005975|carbohydrate metabolic process;GO:0006952|defense response;GO:0009607|response to biotic stimulusGO:0042973|glucan endo-1,3-beta-D-glucosidase activity;GO:0004553|hydrolase activity, hydrolyzing O-glycosyl …	0.144879	7.78935	0.284891	2.10095	0.303204	9.78124	1.11178	0	6.15669	1.10381	0.437085	5.22813	1.43604	0	5.38082	0.243455	5.65565	2.08231	4.56013	0.162878	3.09385	0.217639	3.61419	4.72469	0.304747	0.222514	1.25702	0	0.659821	0.0950872	0.451944	0.0734527	0.994769	0.231428	0.194766	0.9791	0.554347	0.640897	1.33352	0.396445	0.770571	1.20358	1.0393	0.750375	8.955	4.37085	1.96185
Pt6G43850	PtMYB88	AT1G22640, Evalue:1.45E-59;MYB-type transcription factor (MYB3) that represses phenylpropanoid biosynthesis gene expressionMyb-like DNA-binding domainGO:0030154|cell differentiation;GO:0009800|cinnamic acid biosynthetic process;GO:0009892|negative regulation of metabolic process;GO:0006357|regulation of transcription from RNA polymerase II promoter;GO:0009737|response to abscisic acid;GO:0009751|…	2.1282	3.42723	12.4493	22.826	8.37763	7.35916	9.54342	3.32436	3.20105	8.93207	7.29849	6.32475	10.6602	5.75322	1.9228	6.67499	9.55713	15.1521	12.5869	2.03965	2.77286	5.69375	12.3367	5.85188	2.1913	4.58031	11.9008	0.722911	11.9848	3.19612	1.31578	2.45606	8.39128	0.472641	1.60797	3.34138	5.11666	8.55373	11.9612	3.67797	2.75843	8.00611	3.09463	8.96339	12.2743	5.11502	11.8022
Pt8G22420		AT5G06720, Evalue:3.27E-128;Encodes a peroxidase with diverse roles in the wound response, flower development, and syncytium formationPeroxidaseGO:0042744|hydrogen peroxide catabolic process;GO:0006979|response to oxidative stressGO:0020037|heme binding;GO:0046872|metal ion binding;GO:0004601|peroxidase activity	16.2584	60.6868	44.2066	35.524	5.66633	36.8264	22.0777	64.2435	114.843	85.2663	23.2051	95.3421	54.4843	43.7216	55.9611	18.6565	63.1867	22.3569	84.2171	36.8443	92.8624	20.2986	21.9413	87.9433	8.89625	61.2977	24.2643	7.20655	41.9231	26.757	8.83301	43.0559	17.1692	8.31886	54.2406	22.8656	10.2273	80.458	23.1233	15.9486	42.0776	23.4557	26.9965	108.522	31.8155	89.1448	118.563
Pt5G19530		AT1G19320, Evalue:4.29E-93;Pathogenesis-related thaumatin superfamily proteinBeta-1,3-glucanaseGO:0031540|regulation of anthocyanin biosynthetic process;GO:0046686|response to cadmium ion;GO:0010224|response to UV-B;GO:0009615|response to virus;GO:0009627|systemic acquired resistance	1.95492	1.05105	10.0729	5.7494	9.13766	7.41857	0.878336	1.23462	0.688354	1.42141	5.52211	3.47539	1.40668	1.93237	0.497015	3.18053	2.40945	0.802924	0.509063	1.39681	0.435949	4.08101	0.2973	1.65907	0.165972	0.242592	0.891812	0.317429	0.199265	3.74108	0	0	0.6717	0.503151	0.0740029	0.579549	0.144628	0	0.0775671	0.927412	0.3576	0.44249	0.501043	0.377818	0.228695	1.64477	0.623639
Pt9G23450		AT5G59480, Evalue:6.1E-100;Haloacid dehalogenase-like hydrolase (HAD) superfamily proteinPREDICTED: uncharacterized protein C24B1105 isoform X2 [Elaeis guineensis]Zona-pellucida-binding protein (Sp38)GO:0006206|pyrimidine nucleobase metabolic processGO:0008252|nucleotidase activity;GO:0047405|pyrimidine-5'-nucleotide nucleosidase activity	2.28119	0.866891	7.82045	1.6362	1.78176	1.11543	12.0295	1.78198	0.198714	1.94343	6.10393	1.16656	1.49607	1.15394	0.683271	4.91951	1.12862	15.0915	0.699764	0.970378	0.069913	0.688926	3.14705	0.864598	0.239564	0	0.45265	0	0.127828	0.484512	0	0.0767697	0.0807736	0	0	0.209057	0.492409	0.334352	1.19423	0.411842	0.206444	1.49063	1.5152	0.290768	3.52016	0.923738	0.225063
Pt4G48310			12.1098	0.199336	0.99584	11.3102	0.944663	11.3416	6.61023	0.725576	0.365561	8.92412	0.334642	3.24272	12.8945	1.54163	0.251423	1.88293	11.1826	16.4945	13.5799	0.86248	0.171467	0.633636	14.8038	6.41131	1.98318	0.0357412	2.61081	1.75686	0.293936	0.742476	0.267212	0.211811	1.85644	1.29313	0.218355	1.11525	2.24123	0.422912	6.09951	4.03987	0.284779	1.69838	0.475069	0.100237	2.35974	13.0628	1.11122
PtJG05230		MICOS complex subunit MIC13, QIL1GO:0006952|defense response;GO:0009607|response to biotic stimulus	1.02188	3.94166	0	2.5654	0.425726	2.17036	2.06763	0	16.0593	9.8871	2.53423	3.0226	10.8503	0	8.79218	4.19835	9.57669	6.15129	1.49324	0	2.52026	0.534967	1.63868	2.25973	0.155077	0	0	0	0.658539	0.401738	0.224135	0	0	0	0.513167	0.804629	0	0.43024	0	0.0706686	0	1.66347	1.06358	0.973224	0	0.389562	5.86917
PtXG16570		hypothetical protein MARPO_0044s0133 [Marchantia polymorpha]F-box domain	0.139488	1.08764	2.65632	1.83562	0.561729	0.825005	0.131985	0.73558	0.112744	0.726545	0.123304	0.0694932	1.47999	1.24346	1.25588	0.464461	0.434741	0.293259	1.31619	0.765681	0.559038	0.338558	0.346259	0.0533803	0	0.0801141	0.100041	0.0526862	0.110069	0.224464	0.0751702	0	0	0	0	0.0478755	0	0	0.0578443	0	0	0.83943	1.42863	0.362201	0.283632	0	0.336232
[truncated: 448 more columns]
