# Supplementary material for: An ethylene-induced NAC transcription factor acts as a multiple abiotic stress responsor in conifer
Source: Hortic Res. 2023 Jun 20;10(8):uhad130. doi: 10.1093/hr/uhad130 (PMC10407601; doi:10.1093/hr/uhad130)
Supplement: Web_Material_uhad130 [file web_material_uhad130.zip › Table S3.xlsx]

## Sheet: Sheet1
Table S3 The list and functional description of Chinese pine NAC TFs family.
Gene ID	Gene name	functional description
Pt9G17120	PtNAC1	AT1G65910, 1.1E-72; NAC domain containing protein 28No apical meristem (NAM) proteinNo apical meristem (NAM) proteinGO:0090603|sieve element differentiation;GO:0090602|sieve element enucleation;GO:0006351|transcription, DNA-templatedGO:0003700|transcription factor activity, sequence-specific DNA binding;GO:0044212|transcription regulatory region DNA binding
Pt9G22700	PtNAC2	AT5G07680, 1.36E-93;NAC domain containing protein 80No apical meristem (NAM) proteinNAC domain-containing proteinGO:0006351|transcription, DNA-templatedGO:0003677|DNA binding;GO:0003700|transcription factor activity, sequence-specific DNA binding
Pt1G20690	PtNAC3	AT1G01720, 3.72E-92;Belongs to a large family of putative transcriptional activators with NAC domain. Transcript level increases in response to wounding and abscisic acid. ATAF1 attentuates ABA signaling and sythesis. Mutants are hyposensitive to ABA. The mRNA is cell-to-cell mobile.Protein of unknown function (DUF1687)NAC domain-containing proteinGO:0006355|regulation of transcription, DNA-templ…
Pt2G26090	PtNAC5	AT1G77450, 4.47E-87;NAC domain transcriptional regulator that is induced by ROS in roots where it regulates the expression of downstream genes such as MYB30.No apical meristem (NAM) proteinNAC domain-containing proteinGO:0006355|regulation of transcription, DNA-templated;GO:0006351|transcription, DNA-templatedGO:0003677|DNA binding
Pt1G58330	PtNAC6	AT3G10500, 7.01E-58;Encodes a transcriptional activator that is associated with the plasma membrane in a dormant form and is proteolytically cleaved to create a form that can enter the nucleus. It is thought to promote ROS production by binding directly to the promoters of genes encoding ROS biosynthetic enzymes during drought-induced leaf senescence. The mRNA is cell-to-cell mobile.No apical mer…
PtQG03590	PtNAC8	AT1G65910, 6.54E-76;NAC domain containing protein 28No apical meristem (NAM) proteinNo apical meristem (NAM) proteinGO:0090603|sieve element differentiation;GO:0090602|sieve element enucleation;GO:0006351|transcription, DNA-templatedGO:0003677|DNA binding;GO:0003700|transcription factor activity, sequence-specific DNA binding
Pt9G10420	PtNAC9	AT1G65910, 7.74E-53;NAC domain containing protein 28No apical meristem (NAM) proteinNo apical meristem (NAM) proteinGO:0090603|sieve element differentiation;GO:0090602|sieve element enucleation;GO:0006351|transcription, DNA-templatedGO:0003700|transcription factor activity, sequence-specific DNA binding;GO:0044212|transcription regulatory region DNA binding
PtQG03570	PtNAC10	AT1G65910, 6.19E-79;NAC domain containing protein 28No apical meristem (NAM) proteinNo apical meristem (NAM) proteinGO:0090603|sieve element differentiation;GO:0090602|sieve element enucleation;GO:0006351|transcription, DNA-templatedGO:0003700|transcription factor activity, sequence-specific DNA binding;GO:0044212|transcription regulatory region DNA binding
Pt1G13980	PtNAC11	.Leucine Rich Repeat(NAC) domain-containing proteinGO:0009819|drought recovery;GO:0010150|leaf senescence;GO:0045893|positive regulation of transcription, DNA-templated;GO:2000377|regulation of reactive oxygen species metabolic process;GO:0006351|transcription, DNA-templatedGO:0043565|sequence-specific DNA binding;GO:0003700|transcription factor activity, sequence-specific DNA binding
Pt0G20740	PtNAC12	AT1G65910, 2.17E-76;NAC domain containing protein 28No apical meristem (NAM) proteinNo apical meristem (NAM) proteinGO:0090603|sieve element differentiation;GO:0090602|sieve element enucleation;GO:0006351|transcription, DNA-templatedGO:0003677|DNA binding;GO:0003700|transcription factor activity, sequence-specific DNA binding
PtQG08130	PtNAC13	AT5G04410, 3.27E-87;NAC family member, functions as a transcriptional activator, regulates flavonoid biosynthesis under high light. The mRNA is cell-to-cell mobile.No apical meristem (NAM) protein(NAC) domain-containing proteinGO:0045893|positive regulation of transcription, DNA-templated;GO:0009962|regulation of flavonoid biosynthetic process;GO:0009644|response to high light intensity;GO:000635…
Pt9G57510	PtNAC14	AT5G04410, 9.66E-84;NAC family member, functions as a transcriptional activator, regulates flavonoid biosynthesis under high light. The mRNA is cell-to-cell mobile.No apical meristem (NAM) protein(NAC) domain-containing proteinGO:0045893|positive regulation of transcription, DNA-templated;GO:0009962|regulation of flavonoid biosynthetic process;GO:0009644|response to high light intensity;GO:000635…
Pt5G14480	PtNAC16	AT1G01720, 2.65E-79;Belongs to a large family of putative transcriptional activators with NAC domain. Transcript level increases in response to wounding and abscisic acid. ATAF1 attentuates ABA signaling and sythesis. Mutants are hyposensitive to ABA. The mRNA is cell-to-cell mobile.No apical meristem (NAM) proteinNAC domain-containing proteinGO:0006355|regulation of transcription, DNA-templated;…
Pt1G35240	PtNAC17	AT2G17040, 1.94E-47;Member of the NAC transcription factor family and more specifically, the ONAC022 subfamily. Involved in leaf and inflorescence stem morphogenesis. The mRNA is cell-to-cell mobile.No apical meristem (NAM) proteinnac domainGO:0009908|flower development;GO:0006351|transcription, DNA-templatedGO:0003677|DNA binding;GO:0003700|transcription factor activity, sequence-specific DNA bi…
PtQG03640	PtNAC18	AT1G65910, 7.61E-74;NAC domain containing protein 28No apical meristem (NAM) proteinNo apical meristem (NAM) proteinGO:0090603|sieve element differentiation;GO:0090602|sieve element enucleation;GO:0006351|transcription, DNA-templatedGO:0003700|transcription factor activity, sequence-specific DNA binding;GO:0044212|transcription regulatory region DNA binding
PtQG03600	PtNAC19	AT1G65910, 2.44E-70;NAC domain containing protein 28No apical meristem (NAM) proteinNo apical meristem (NAM) proteinGO:0090603|sieve element differentiation;GO:0090602|sieve element enucleation;GO:0006351|transcription, DNA-templatedGO:0003700|transcription factor activity, sequence-specific DNA binding;GO:0044212|transcription regulatory region DNA binding
PtQG03620	PtNAC20	AT1G65910, 5.35E-74;NAC domain containing protein 28No apical meristem (NAM) proteinNo apical meristem (NAM) proteinGO:0090603|sieve element differentiation;GO:0090602|sieve element enucleation;GO:0006351|transcription, DNA-templatedGO:0003700|transcription factor activity, sequence-specific DNA binding;GO:0044212|transcription regulatory region DNA binding
PtQG03670	PtNAC21	AT1G65910, 3.78E-76;NAC domain containing protein 28No apical meristem (NAM) proteinNo apical meristem (NAM) proteinGO:0090603|sieve element differentiation;GO:0090602|sieve element enucleation;GO:0006351|transcription, DNA-templatedGO:0003700|transcription factor activity, sequence-specific DNA binding;GO:0044212|transcription regulatory region DNA binding
PtQG03680	PtNAC22	AT1G65910, 2.43E-79;NAC domain containing protein 28No apical meristem (NAM) proteinNo apical meristem (NAM) proteinGO:0090603|sieve element differentiation;GO:0090602|sieve element enucleation;GO:0006351|transcription, DNA-templatedGO:0003700|transcription factor activity, sequence-specific DNA binding;GO:0044212|transcription regulatory region DNA binding
PtQG03660	PtNAC23	AT1G65910, 2.69E-77;NAC domain containing protein 28No apical meristem (NAM) proteinNo apical meristem (NAM) proteinGO:0090603|sieve element differentiation;GO:0090602|sieve element enucleation;GO:0006351|transcription, DNA-templatedGO:0003700|transcription factor activity, sequence-specific DNA binding;GO:0044212|transcription regulatory region DNA binding
Pt0G33930	PtNAC24	AT1G65910, 1.42E-85;NAC domain containing protein 28No apical meristem (NAM) proteinNo apical meristem (NAM) proteinGO:0090603|sieve element differentiation;GO:0090602|sieve element enucleation;GO:0006351|transcription, DNA-templatedGO:0003700|transcription factor activity, sequence-specific DNA binding;GO:0044212|transcription regulatory region DNA binding
Pt0G33890	PtNAC25	AT1G65910, 2.5E-86;NAC domain containing protein 28No apical meristem (NAM) proteinNo apical meristem (NAM) proteinGO:0090603|sieve element differentiation;GO:0090602|sieve element enucleation;GO:0006351|transcription, DNA-templatedGO:0003677|DNA binding;GO:0003700|transcription factor activity, sequence-specific DNA binding
Pt9G47850	PtNAC26	AT1G65910, 2.94E-92;NAC domain containing protein 28No apical meristem (NAM) proteinNo apical meristem (NAM) proteinGO:0090603|sieve element differentiation;GO:0090602|sieve element enucleation;GO:0006351|transcription, DNA-templatedGO:0003700|transcription factor activity, sequence-specific DNA binding;GO:0044212|transcription regulatory region DNA binding
Pt7G24370	PtNAC27	AT1G65910, 6.55E-41;NAC domain containing protein 28No apical meristem (NAM) proteinNo apical meristem (NAM) proteinGO:0090603|sieve element differentiation;GO:0090602|sieve element enucleation;GO:0006351|transcription, DNA-templatedGO:0003700|transcription factor activity, sequence-specific DNA binding;GO:0044212|transcription regulatory region DNA binding
Pt8G09810	PtNAC28	AT1G65910, 2.67E-92;NAC domain containing protein 28No apical meristem (NAM) proteinNo apical meristem (NAM) proteinGO:0090603|sieve element differentiation;GO:0090602|sieve element enucleation;GO:0006351|transcription, DNA-templatedGO:0003677|DNA binding;GO:0003700|transcription factor activity, sequence-specific DNA binding
Pt8G09830	PtNAC29	AT1G65910, 3.9E-93;NAC domain containing protein 28Peptidase family U32No apical meristem (NAM) proteinGO:0090603|sieve element differentiation;GO:0090602|sieve element enucleation;GO:0006351|transcription, DNA-templatedGO:0003677|DNA binding;GO:0003700|transcription factor activity, sequence-specific DNA binding
Pt8G09800	PtNAC30	AT1G65910, 6.77E-91;NAC domain containing protein 28Baculovirus 11 kDa familyNo apical meristem (NAM) proteinGO:0090603|sieve element differentiation;GO:0090602|sieve element enucleation;GO:0006351|transcription, DNA-templatedGO:0003677|DNA binding;GO:0003700|transcription factor activity, sequence-specific DNA binding
PtQG28440	PtNAC31	Ubiquitin familynac domainGO:0071555|cell wall organization;GO:0007275|multicellular organism development;GO:1901348|positive regulation of secondary cell wall biogenesis;GO:0006355|regulation of transcription, DNA-templated;GO:0006351|transcription, DNA-templated;GO:0048759|xylem vessel member cell differentiationGO:0043565|sequence-specific DNA binding;GO:0003700|transcription factor activity, …
Pt8G09860	PtNAC32	AT1G65910, 7.46E-88;NAC domain containing protein 28No apical meristem (NAM) proteinNo apical meristem (NAM) proteinGO:0090603|sieve element differentiation;GO:0090602|sieve element enucleation;GO:0006351|transcription, DNA-templatedGO:0003677|DNA binding;GO:0003700|transcription factor activity, sequence-specific DNA binding
Pt0G31360	PtNAC33	AT1G65910, 6.62E-47;NAC domain containing protein 28No apical meristem (NAM) proteinNo apical meristem (NAM) proteinGO:0090603|sieve element differentiation;GO:0090602|sieve element enucleation;GO:0006351|transcription, DNA-templatedGO:0003677|DNA binding;GO:0003700|transcription factor activity, sequence-specific DNA binding
PtXG52340	PtNAC34	AT1G65910, 2.28E-47;NAC domain containing protein 28No apical meristem (NAM) proteinNo apical meristem (NAM) proteinGO:0090603|sieve element differentiation;GO:0090602|sieve element enucleation;GO:0006351|transcription, DNA-templatedGO:0003677|DNA binding;GO:0003700|transcription factor activity, sequence-specific DNA binding
Pt7G41170	PtNAC35	AT1G65910, 4.48E-49;NAC domain containing protein 28No apical meristem (NAM) proteinNo apical meristem (NAM) proteinGO:0090603|sieve element differentiation;GO:0090602|sieve element enucleation;GO:0006351|transcription, DNA-templatedGO:0003700|transcription factor activity, sequence-specific DNA binding;GO:0044212|transcription regulatory region DNA binding
PtQG20240	PtNAC36	AT5G04410, 1.28E-79;NAC family member, functions as a transcriptional activator, regulates flavonoid biosynthesis under high light. The mRNA is cell-to-cell mobile.No apical meristem (NAM) protein(NAC) domain-containing proteinGO:0045893|positive regulation of transcription, DNA-templated;GO:0009962|regulation of flavonoid biosynthetic process;GO:0009644|response to high light intensity;GO:000635…
Pt3G66400	PtNAC37	No apical meristem (NAM) proteinNo apical meristem (NAM) proteinGO:0090603|sieve element differentiation;GO:0090602|sieve element enucleation;GO:0006351|transcription, DNA-templatedGO:0003677|DNA binding;GO:0003700|transcription factor activity, sequence-specific DNA binding
Pt8G49940	PtNAC38	Family of unknown function (DUF5830).
Pt1G35230	PtNAC39	AT2G02450, 2.65E-53;NAC domain containing protein 35No apical meristem (NAM) proteinnac domainGO:0009908|flower development;GO:0006351|transcription, DNA-templatedGO:0003677|DNA binding;GO:0003700|transcription factor activity, sequence-specific DNA binding
Pt1G35210	PtNAC40	AT2G02450, 7.61E-58;NAC domain containing protein 35No apical meristem (NAM) proteinnac domainGO:0009908|flower development;GO:0006351|transcription, DNA-templatedGO:0003677|DNA binding;GO:0003700|transcription factor activity, sequence-specific DNA binding
Pt1G35350	PtNAC41	AT2G02450, 1.8E-52;NAC domain containing protein 35No apical meristem (NAM) proteinnac domainGO:0009908|flower development;GO:0006351|transcription, DNA-templatedGO:0003677|DNA binding;GO:0003700|transcription factor activity, sequence-specific DNA binding
Pt1G35380	PtNAC42	AT2G02450, 8.54E-51;NAC domain containing protein 35No apical meristem (NAM) proteinnac domainGO:0009908|flower development;GO:0006351|transcription, DNA-templatedGO:0003677|DNA binding;GO:0003700|transcription factor activity, sequence-specific DNA binding
Pt1G35390	PtNAC43	AT2G17040, 4.3E-54;Member of the NAC transcription factor family and more specifically, the ONAC022 subfamily. Involved in leaf and inflorescence stem morphogenesis. The mRNA is cell-to-cell mobile.No apical meristem (NAM) proteinnac domainGO:0009908|flower development;GO:0006351|transcription, DNA-templatedGO:0003677|DNA binding;GO:0003700|transcription factor activity, sequence-specific DNA bin…
Pt1G35060	PtNAC44	AT2G02450, 2.16E-54;NAC domain containing protein 35No apical meristem (NAM) proteinnac domainGO:0009908|flower development;GO:0006351|transcription, DNA-templatedGO:0003677|DNA binding;GO:0003700|transcription factor activity, sequence-specific DNA binding
Pt1G35030	PtNAC45	AT2G17040, 3.94E-55;Member of the NAC transcription factor family and more specifically, the ONAC022 subfamily. Involved in leaf and inflorescence stem morphogenesis. The mRNA is cell-to-cell mobile.No apical meristem (NAM) proteinnac domainGO:0009908|flower development;GO:0006351|transcription, DNA-templatedGO:0003677|DNA binding;GO:0003700|transcription factor activity, sequence-specific DNA bi…
Pt1G35040	PtNAC46	AT2G17040, 2.9E-55;Member of the NAC transcription factor family and more specifically, the ONAC022 subfamily. Involved in leaf and inflorescence stem morphogenesis. The mRNA is cell-to-cell mobile.No apical meristem (NAM) proteinnac domainGO:0009908|flower development;GO:0006351|transcription, DNA-templatedGO:0003677|DNA binding;GO:0003700|transcription factor activity, sequence-specific DNA bin…
Pt1G35290	PtNAC47	AT2G17040, 5.52E-45;Member of the NAC transcription factor family and more specifically, the ONAC022 subfamily. Involved in leaf and inflorescence stem morphogenesis. The mRNA is cell-to-cell mobile.No apical meristem (NAM) proteinnac domainGO:0009908|flower development;GO:0006351|transcription, DNA-templatedGO:0003677|DNA binding;GO:0003700|transcription factor activity, sequence-specific DNA bi…
Pt1G35340	PtNAC48	AT2G17040, 4.89E-49;Member of the NAC transcription factor family and more specifically, the ONAC022 subfamily. Involved in leaf and inflorescence stem morphogenesis. The mRNA is cell-to-cell mobile.No apical meristem (NAM) proteinnac domainGO:0009908|flower development;GO:0006351|transcription, DNA-templatedGO:0003677|DNA binding;GO:0003700|transcription factor activity, sequence-specific DNA bi…
Pt1G35130	PtNAC49	AT2G02450, 3.14E-46;NAC domain containing protein 35No apical meristem (NAM) proteinnac domainGO:0009908|flower development;GO:0006351|transcription, DNA-templatedGO:0003677|DNA binding;GO:0003700|transcription factor activity, sequence-specific DNA binding
Pt1G35140	PtNAC50	AT2G02450, 1.44E-44;NAC domain containing protein 35No apical meristem (NAM) proteinnac domainGO:0009908|flower development;GO:0006351|transcription, DNA-templatedGO:0003677|DNA binding;GO:0003700|transcription factor activity, sequence-specific DNA binding
Pt7G40700	PtNAC51	AT2G17040, 2.33E-64;Member of the NAC transcription factor family and more specifically, the ONAC022 subfamily. Involved in leaf and inflorescence stem morphogenesis. The mRNA is cell-to-cell mobile.No apical meristem (NAM) proteinnac domainGO:0009908|flower development;GO:0006351|transcription, DNA-templatedGO:0003677|DNA binding;GO:0003700|transcription factor activity, sequence-specific DNA bi…
Pt7G40690	PtNAC52	AT2G17040, 2.7E-35;Member of the NAC transcription factor family and more specifically, the ONAC022 subfamily. Involved in leaf and inflorescence stem morphogenesis. The mRNA is cell-to-cell mobile.No apical meristem (NAM) proteinnac domainGO:0009908|flower development;GO:0006351|transcription, DNA-templatedGO:0003677|DNA binding;GO:0003700|transcription factor activity, sequence-specific DNA bin…
Pt3G73100	PtNAC53	AT2G02450, 5.29E-85;NAC domain containing protein 35No apical meristem (NAM) proteinnac domainGO:0009908|flower development;GO:0006351|transcription, DNA-templatedGO:0003677|DNA binding;GO:0003700|transcription factor activity, sequence-specific DNA binding
Pt3G69190	PtNAC54	AT2G02450, 4.91E-85;NAC domain containing protein 35No apical meristem (NAM) proteinnac domainGO:0009908|flower development;GO:0006351|transcription, DNA-templatedGO:0003677|DNA binding;GO:0003700|transcription factor activity, sequence-specific DNA binding
Pt3G69300	PtNAC55	AT2G02450, 5.27E-91;NAC domain containing protein 35Chitin binding Peritrophin-A domainnac domainGO:0009908|flower development;GO:0006351|transcription, DNA-templatedGO:0003677|DNA binding;GO:0003700|transcription factor activity, sequence-specific DNA binding
Pt3G69240	PtNAC56	AT2G02450, 2.85E-90;NAC domain containing protein 35Chitin binding Peritrophin-A domainnac domainGO:0009908|flower development;GO:0006351|transcription, DNA-templatedGO:0003677|DNA binding;GO:0003700|transcription factor activity, sequence-specific DNA binding
Pt3G73130	PtNAC57	AT2G02450, 8.06E-83;NAC domain containing protein 35No apical meristem (NAM) proteinnac domainGO:0009908|flower development;GO:0006351|transcription, DNA-templatedGO:0003677|DNA binding;GO:0003700|transcription factor activity, sequence-specific DNA binding
Pt3G69110	PtNAC58	AT2G02450, 3.38E-85;NAC domain containing protein 35No apical meristem (NAM) proteinnac domainGO:0009908|flower development;GO:0006351|transcription, DNA-templatedGO:0003677|DNA binding;GO:0003700|transcription factor activity, sequence-specific DNA binding
Pt3G69290	PtNAC59	AT2G02450, 9.4E-87;NAC domain containing protein 35Permuted single zf-CXXC unitnac domainGO:0009908|flower development;GO:0006351|transcription, DNA-templatedGO:0003677|DNA binding;GO:0003700|transcription factor activity, sequence-specific DNA binding
PtXG35360	PtNAC60	AT5G39820, 2.39E-61;NAC domain containing protein 94No apical meristem (NAM) proteinNAC domain-containing proteinGO:0006351|transcription, DNA-templatedGO:0003677|DNA binding;GO:0003700|transcription factor activity, sequence-specific DNA binding
Pt6G24090	PtNAC61	AT5G39820, 1.91E-61;NAC domain containing protein 94No apical meristem (NAM) proteinNAC domain-containing proteinGO:0006351|transcription, DNA-templatedGO:0003677|DNA binding;GO:0003700|transcription factor activity, sequence-specific DNA binding
Pt7G49970	PtNAC62	AT1G01720, 1.94E-81;Belongs to a large family of putative transcriptional activators with NAC domain. Transcript level increases in response to wounding and abscisic acid. ATAF1 attentuates ABA signaling and sythesis. Mutants are hyposensitive to ABA. The mRNA is cell-to-cell mobile.No apical meristem (NAM) proteinNAC domain-containing proteinGO:0006355|regulation of transcription, DNA-templated;…
Pt0G05850	PtNAC63	AT1G01720, 6.34E-83;Belongs to a large family of putative transcriptional activators with NAC domain. Transcript level increases in response to wounding and abscisic acid. ATAF1 attentuates ABA signaling and sythesis. Mutants are hyposensitive to ABA. The mRNA is cell-to-cell mobile.No apical meristem (NAM) proteinNAC domain-containing proteinGO:0006355|regulation of transcription, DNA-templated;…
Pt6G62450	PtNAC64	AT1G01720, 5.31E-90;Belongs to a large family of putative transcriptional activators with NAC domain. Transcript level increases in response to wounding and abscisic acid. ATAF1 attentuates ABA signaling and sythesis. Mutants are hyposensitive to ABA. The mRNA is cell-to-cell mobile.No apical meristem (NAM) proteinNAC domain-containing proteinGO:0006355|regulation of transcription, DNA-templated;…
Pt2G60830	PtNAC65	AT1G01720, 2.56E-90;Belongs to a large family of putative transcriptional activators with NAC domain. Transcript level increases in response to wounding and abscisic acid. ATAF1 attentuates ABA signaling and sythesis. Mutants are hyposensitive to ABA. The mRNA is cell-to-cell mobile.No apical meristem (NAM) proteinNAC domain-containing proteinGO:0006355|regulation of transcription, DNA-templated;…
Pt6G60800	PtNAC66	AT3G15500, 1.57E-45;Encodes an ATAF-like NAC-domain transcription factor that doesn't contain C-terminal sequences shared by CUC1, CUC2 and NAM. Note: this protein (AtNAC3) is not to be confused with the protein encoded by locus AT3G29035, which, on occasion, has also been referred to as AtNAC3. The mRNA is cell-to-cell mobile.No apical meristem (NAM) proteinNAC domain-containing proteinGO:000635…
Pt5G14680	PtNAC67	AT1G01720, 5.15E-93;Belongs to a large family of putative transcriptional activators with NAC domain. Transcript level increases in response to wounding and abscisic acid. ATAF1 attentuates ABA signaling and sythesis. Mutants are hyposensitive to ABA. The mRNA is cell-to-cell mobile.No apical meristem (NAM) proteinNAC domain-containing proteinGO:0006355|regulation of transcription, DNA-templated;…
PtJG41260	PtNAC68	AT1G01720, 2.65E-71;Belongs to a large family of putative transcriptional activators with NAC domain. Transcript level increases in response to wounding and abscisic acid. ATAF1 attentuates ABA signaling and sythesis. Mutants are hyposensitive to ABA. The mRNA is cell-to-cell mobile.No apical meristem (NAM) proteinNAC domain-containing proteinGO:0006355|regulation of transcription, DNA-templated;…
Pt9G52060	PtNAC69	AT1G01720, 2.26E-71;Belongs to a large family of putative transcriptional activators with NAC domain. Transcript level increases in response to wounding and abscisic acid. ATAF1 attentuates ABA signaling and sythesis. Mutants are hyposensitive to ABA. The mRNA is cell-to-cell mobile.No apical meristem (NAM) proteinNAC domain-containing proteinGO:0006355|regulation of transcription, DNA-templated;…
Pt2G52860	PtNAC70	AT1G01720, 1.97E-38;Belongs to a large family of putative transcriptional activators with NAC domain. Transcript level increases in response to wounding and abscisic acid. ATAF1 attentuates ABA signaling and sythesis. Mutants are hyposensitive to ABA. The mRNA is cell-to-cell mobile.No apical meristem (NAM) proteinNAC domain-containing proteinGO:0006355|regulation of transcription, DNA-templated;…
Pt2G46580	PtNAC71	AT1G01720, 6.45E-56;Belongs to a large family of putative transcriptional activators with NAC domain. Transcript level increases in response to wounding and abscisic acid. ATAF1 attentuates ABA signaling and sythesis. Mutants are hyposensitive to ABA. The mRNA is cell-to-cell mobile.E1-E2 ATPaseNAC domain-containing proteinGO:0006355|regulation of transcription, DNA-templated;GO:0006351|transcrip…
Pt3G42520	PtNAC72	AT1G01720, 1.01E-85;Belongs to a large family of putative transcriptional activators with NAC domain. Transcript level increases in response to wounding and abscisic acid. ATAF1 attentuates ABA signaling and sythesis. Mutants are hyposensitive to ABA. The mRNA is cell-to-cell mobile.Domain of unknown function (DUF4642)NAC domain-containing proteinGO:0006355|regulation of transcription, DNA-templa…
Pt5G14600	PtNAC73	AT1G77450, 6.92E-78;NAC domain transcriptional regulator that is induced by ROS in roots where it regulates the expression of downstream genes such as MYB30.No apical meristem (NAM) proteinNo apical meristem (NAM) proteinGO:0009793|embryo development ending in seed dormancy;GO:1900057|positive regulation of leaf senescence;GO:0045893|positive regulation of transcription, DNA-templated;GO:0006351|…
Pt5G14560	PtNAC74	AT1G01720, 1.39E-88;Belongs to a large family of putative transcriptional activators with NAC domain. Transcript level increases in response to wounding and abscisic acid. ATAF1 attentuates ABA signaling and sythesis. Mutants are hyposensitive to ABA. The mRNA is cell-to-cell mobile.No apical meristem (NAM) proteinNAC domain-containing proteinGO:0006355|regulation of transcription, DNA-templated;…
Pt5G14610	PtNAC75	AT1G77450, 5.43E-87;NAC domain transcriptional regulator that is induced by ROS in roots where it regulates the expression of downstream genes such as MYB30.No apical meristem (NAM) proteinNAC domain-containing proteinGO:0006355|regulation of transcription, DNA-templated;GO:0006351|transcription, DNA-templatedGO:0003677|DNA binding
Pt5G14520	PtNAC76	AT1G01720, 1.07E-88;Belongs to a large family of putative transcriptional activators with NAC domain. Transcript level increases in response to wounding and abscisic acid. ATAF1 attentuates ABA signaling and sythesis. Mutants are hyposensitive to ABA. The mRNA is cell-to-cell mobile.No apical meristem (NAM) proteinNAC domain-containing proteinGO:0006355|regulation of transcription, DNA-templated;…
Pt5G14530	PtNAC77	AT1G77450, 1.21E-57;NAC domain transcriptional regulator that is induced by ROS in roots where it regulates the expression of downstream genes such as MYB30.No apical meristem (NAM) proteinNac domain-containing proteinGO:0006355|regulation of transcription, DNA-templated;GO:0006351|transcription, DNA-templatedGO:0003677|DNA binding
PtXG00850	PtNAC78	.Putative stage IV sporulation protein YqfDNo apical meristem (NAM) proteinGO:0009793|embryo development ending in seed dormancy;GO:1900057|positive regulation of leaf senescence;GO:0045893|positive regulation of transcription, DNA-templated;GO:0006351|transcription, DNA-templatedGO:0003677|DNA binding;GO:0003700|transcription factor activity, sequence-specific DNA binding
Pt6G03750	PtNAC79	AT1G01720, 3.57E-41;Belongs to a large family of putative transcriptional activators with NAC domain. Transcript level increases in response to wounding and abscisic acid. ATAF1 attentuates ABA signaling and sythesis. Mutants are hyposensitive to ABA. The mRNA is cell-to-cell mobile.Putative stage IV sporulation protein YqfDNac domain-containing proteinGO:0006355|regulation of transcription, DNA-…
Pt4G41210	PtNAC80	AT3G04070, 3.31E-68;NAC domain containing protein 47No apical meristem (NAM) proteinnac domainGO:0006355|regulation of transcription, DNA-templated;GO:0006351|transcription, DNA-templatedGO:0003677|DNA binding
Pt4G41200	PtNAC81	AT3G04070, 2.84E-69;NAC domain containing protein 47No apical meristem (NAM) proteinnac domainGO:0006355|regulation of transcription, DNA-templated;GO:0006351|transcription, DNA-templatedGO:0003677|DNA binding
Pt4G41220	PtNAC82	AT3G04070, 9.14E-43;NAC domain containing protein 47No apical meristem (NAM) proteinnac domainGO:0006355|regulation of transcription, DNA-templated;GO:0006351|transcription, DNA-templatedGO:0003677|DNA binding
Pt4G41140	PtNAC83	AT3G04070, 1.12E-63;NAC domain containing protein 47No apical meristem (NAM) proteinnac domainGO:0006355|regulation of transcription, DNA-templated;GO:0006351|transcription, DNA-templatedGO:0003677|DNA binding
Pt4G40960	PtNAC84	AT3G04070, 3.03E-70;NAC domain containing protein 47No apical meristem (NAM) proteinnac domainGO:0006355|regulation of transcription, DNA-templated;GO:0006351|transcription, DNA-templatedGO:0003677|DNA binding
Pt4G41180	PtNAC85	AT3G04070, 1.55E-71;NAC domain containing protein 47No apical meristem (NAM) proteinnac domainGO:0006355|regulation of transcription, DNA-templated;GO:0006351|transcription, DNA-templatedGO:0003677|DNA binding
PtXG52590	PtNAC86	No apical meristem (NAM) proteinNo apical meristem (NAM) proteinGO:0090603|sieve element differentiation;GO:0090602|sieve element enucleation;GO:0006351|transcription, DNA-templatedGO:0003700|transcription factor activity, sequence-specific DNA binding;GO:0044212|transcription regulatory region DNA binding
Pt1G35360	PtNAC87	No apical meristem (NAM) proteinnac domainGO:0009908|flower development;GO:0006351|transcription, DNA-templatedGO:0003677|DNA binding;GO:0003700|transcription factor activity, sequence-specific DNA binding
Pt2G63540	PtNAC88	No apical meristem (NAM) proteinNAC domain containing proteinGO:0070301|cellular response to hydrogen peroxide;GO:0006351|transcription, DNA-templatedGO:0003677|DNA binding;GO:0003700|transcription factor activity, sequence-specific DNA binding
Pt1G35320	PtNAC89	Structural protein 2No apical meristem (NAM) proteinGO:0009793|embryo development ending in seed dormancy;GO:1900057|positive regulation of leaf senescence;GO:0045893|positive regulation of transcription, DNA-templated;GO:0006351|transcription, DNA-templatedGO:0003677|DNA binding;GO:0003700|transcription factor activity, sequence-specific DNA binding
Pt5G14590	PtNAC90	No apical meristem (NAM) proteinNac domain-containing proteinGO:0006355|regulation of transcription, DNA-templated;GO:0006351|transcription, DNA-templatedGO:0003677|DNA binding
Pt6G17410	PtNAC91	No apical meristem (NAM) proteinnac domainGO:0009793|embryo development ending in seed dormancy;GO:0006351|transcription, DNA-templatedGO:0003677|DNA binding;GO:0003700|transcription factor activity, sequence-specific DNA binding
PtXG05110	PtNAC92	No apical meristem (NAM) proteinGO:0090603|sieve element differentiation;GO:0090602|sieve element enucleation;GO:0006351|transcription, DNA-templatedGO:0003700|transcription factor activity, sequence-specific DNA binding;GO:0044212|transcription regulatory region DNA binding
Pt3G66820	PtBRN	AT1G79580, 1.36E-92;NAC-domain protein. Involved in root cap development. Involved in a regulatory feedback loop with FEZ. FEZ activates SMB in hte root cap daughter cells soon after division, and SMB in turn represses FEZ expression in these cells, thereby preventing further stem cell divisions.No apical meristem (NAM) proteinnac domainGO:0009834|plant-type secondary cell wall biogenesis;GO:0010…
Pt1G66180	PtCUC1	AT5G61430, 1.2E-95;NAC domain containing protein 100No apical meristem (NAM) proteinNAC domain-containing proteinGO:0006351|transcription, DNA-templatedGO:0003677|DNA binding;GO:0003700|transcription factor activity, sequence-specific DNA binding
Pt1G66780	PtCUC2	AT5G61430, 4.14E-97;NAC domain containing protein 100No apical meristem (NAM) proteinNAC domain-containing proteinGO:0006351|transcription, DNA-templatedGO:0003677|DNA binding;GO:0003700|transcription factor activity, sequence-specific DNA binding
Pt5G13960	PtCUC3	AT5G61430, 3.25E-94;NAC domain containing protein 100No apical meristem (NAM) proteinNAC domain-containing proteinGO:0006351|transcription, DNA-templatedGO:0003677|DNA binding;GO:0003700|transcription factor activity, sequence-specific DNA binding
Pt4G24880	PtCUC4	AT5G61430, 5.34E-84;NAC domain containing protein 100No apical meristem (NAM) proteinNAC domain-containing proteinGO:0006351|transcription, DNA-templatedGO:0003677|DNA binding;GO:0003700|transcription factor activity, sequence-specific DNA binding
Pt4G24870	PtCUC5	AT5G61430, 5.28E-83;NAC domain containing protein 100No apical meristem (NAM) proteinNAC domain-containing proteinGO:0006351|transcription, DNA-templatedGO:0003677|DNA binding;GO:0003700|transcription factor activity, sequence-specific DNA binding
Pt4G24860	PtCUC6	AT5G61430, 9.44E-83;NAC domain containing protein 100No apical meristem (NAM) proteinNAC domain-containing proteinGO:0006351|transcription, DNA-templatedGO:0003677|DNA binding;GO:0003700|transcription factor activity, sequence-specific DNA binding
Pt4G24790	PtCUC7	AT5G61430, 2.58E-98;NAC domain containing protein 100No apical meristem (NAM) proteinProtein CUP-SHAPED COTYLEDONGO:0090691|formation of plant organ boundary;GO:0048366|leaf development;GO:0010072|primary shoot apical meristem specification;GO:0090709|regulation of timing of plant organ formation;GO:0010223|secondary shoot formation;GO:0006351|transcription, DNA-templatedGO:0003677|DNA binding;GO…
Pt4G24840	PtCUC8	AT5G61430, 8.4E-93;NAC domain containing protein 100No apical meristem (NAM) proteinProtein CUP-SHAPED COTYLEDONGO:0090691|formation of plant organ boundary;GO:0048366|leaf development;GO:0010072|primary shoot apical meristem specification;GO:0090709|regulation of timing of plant organ formation;GO:0010223|secondary shoot formation;GO:0006351|transcription, DNA-templatedGO:0003677|DNA binding;GO:…
Pt2G65030	PtSND1	AT1G25580, 2.85E-88;Encodes suppressor of gamma response 1 (SOG1), a putative transcription factor governing multiple responses to DNA damage.Chitin synthaseNac domain-containing proteinGO:0000077|DNA damage checkpoint;GO:0040020|regulation of meiotic nuclear division;GO:0010332|response to gamma radiation;GO:0006351|transcription, DNA-templatedGO:0043565|sequence-specific DNA binding;GO:0003700|…
Pt4G62850	PtSND2	AT1G25580, 7.16E-81;Encodes suppressor of gamma response 1 (SOG1), a putative transcription factor governing multiple responses to DNA damage.No apical meristem (NAM) proteinNac domain-containing proteinGO:0000077|DNA damage checkpoint;GO:0040020|regulation of meiotic nuclear division;GO:0010332|response to gamma radiation;GO:0006351|transcription, DNA-templatedGO:0043565|sequence-specific DNA bi…
Pt6G25650	PtSND3	AT4G29230, 8.54E-126;NAC domain protein involved in negative regulation of flowering.No apical meristem (NAM) proteinNAC domain-containing protein 8-likeGO:0045893|positive regulation of transcription, DNA-templated;GO:2000652|regulation of secondary cell wall biogenesis;GO:0006351|transcription, DNA-templatedGO:0043565|sequence-specific DNA binding;GO:0003700|transcription factor activity, seque…
PtXG41810	PtSND4	AT4G29230, 2.46E-108;NAC domain protein involved in negative regulation of flowering.No apical meristem (NAM) proteinNAC domain-containing protein 8-likeGO:0045893|positive regulation of transcription, DNA-templated;GO:2000652|regulation of secondary cell wall biogenesis;GO:0006351|transcription, DNA-templatedGO:0043565|sequence-specific DNA binding;GO:0003700|transcription factor activity, seque…
PtXG41840	PtSND5	AT4G29230, 6.68E-121;NAC domain protein involved in negative regulation of flowering.NAD-dependent DNA ligase C4 zinc finger domainNAC domain-containing protein 8-likeGO:0045893|positive regulation of transcription, DNA-templated;GO:2000652|regulation of secondary cell wall biogenesis;GO:0006351|transcription, DNA-templatedGO:0043565|sequence-specific DNA binding;GO:0003700|transcription factor a…
PtXG41850	PtSND6	AT4G29230, 1.9E-108;NAC domain protein involved in negative regulation of flowering.No apical meristem (NAM) proteinNAC domain-containing protein 8-likeGO:0045893|positive regulation of transcription, DNA-templated;GO:2000652|regulation of secondary cell wall biogenesis;GO:0006351|transcription, DNA-templatedGO:0043565|sequence-specific DNA binding;GO:0003700|transcription factor activity, sequen…
Pt2G53910	PtSND7	AT4G29230, 5.29E-102;NAC domain protein involved in negative regulation of flowering.No apical meristem (NAM) proteinNAC domain-containing protein 8-likeGO:0045893|positive regulation of transcription, DNA-templated;GO:2000652|regulation of secondary cell wall biogenesis;GO:0006351|transcription, DNA-templatedGO:0043565|sequence-specific DNA binding;GO:0003700|transcription factor activity, seque…
Pt4G62810	PtSND8	AT1G25580, 1.67E-81;Encodes suppressor of gamma response 1 (SOG1), a putative transcription factor governing multiple responses to DNA damage.No apical meristem (NAM) proteinNac domain-containing proteinGO:0000077|DNA damage checkpoint;GO:0040020|regulation of meiotic nuclear division;GO:0010332|response to gamma radiation;GO:0006351|transcription, DNA-templatedGO:0043565|sequence-specific DNA bi…
Pt4G62830	PtSND9	AT1G25580, 2.66E-80;Encodes suppressor of gamma response 1 (SOG1), a putative transcription factor governing multiple responses to DNA damage.No apical meristem (NAM) proteinNac domain-containing proteinGO:0000077|DNA damage checkpoint;GO:0040020|regulation of meiotic nuclear division;GO:0010332|response to gamma radiation;GO:0006351|transcription, DNA-templatedGO:0043565|sequence-specific DNA bi…
PtQG22160	PtNST	AT2G46770, 4.73E-105;NAC transcription factor NST1. NST1 and NST2 are redundant in regulating secondary wall thickening in anther walls and siliques. An NST1 promoter fusion was detected in various tissues in which lignified secondary walls develop. Both MYC2 and MYC4 bind to the NST1 promoter and appear to regulate its expression in response to blue light.Ribosomal RNA-processing protein 7 (RRP7…
Pt5G14060	PtSHG1	AT1G61110, 3.02E-90;NAC transcription regulator. Regulates endosperm cell expansion during germination.No apical meristem (NAM) proteinnac domainGO:0006355|regulation of transcription, DNA-templated;GO:0006351|transcription, DNA-templatedGO:0003677|DNA binding
Pt6G41800	PtVND1	AT1G12260, 5.61E-131;Encodes a NAC-domain transcription factor that is expressed in developing xylem. Over expression of this protein causes ectopic secondary cell wall growth. Complements some of the cell wall defects seen in SND1/NST1 double mutants.Family of unknown function (DUF5737)Nac domain-containing proteinGO:0071555|cell wall organization;GO:0007275|multicellular organism development;GO…
PtQG18960	PtVND2	AT2G18060, 1.08E-119;Encodes a NAC-domain transcription factor that is expressed in developing vessels and protoxylem. Along with other members of this family, VND1 appears to regulate the development of genes required for secondary cell wall biosynthesis.No apical meristem (NAM) proteinNAC domain-containing proteinGO:1990110|callus formation;GO:0071555|cell wall organization;GO:0007275|multicell…
Pt1G65830	PtXND1	AT1G61110, 1.55E-95;NAC transcription regulator. Regulates endosperm cell expansion during germination.No apical meristem (NAM) protein.GO:0006355|regulation of transcription, DNA-templated;GO:0006351|transcription, DNA-templatedGO:0003677|DNA binding
Pt4G41240	PtXND3	AT3G04070, 1.26E-76;NAC domain containing protein 47No apical meristem (NAM) proteinnac domainGO:0009793|embryo development ending in seed dormancy;GO:0010365|positive regulation of ethylene biosynthetic process;GO:0009413|response to flooding;GO:0006351|transcription, DNA-templatedGO:0043565|sequence-specific DNA binding;GO:0003700|transcription factor activity, sequence-specific DNA binding
Pt2G26110	PtXND4	AT1G61110, 2.24E-92;NAC transcription regulator. Regulates endosperm cell expansion during germination.No apical meristem (NAM) proteinnac domainGO:0009793|embryo development ending in seed dormancy;GO:0006351|transcription, DNA-templatedGO:0003677|DNA binding;GO:0003700|transcription factor activity, sequence-specific DNA binding
Pt9G03610	PtXND5	AT1G61110, 2.44E-92;NAC transcription regulator. Regulates endosperm cell expansion during germination.No apical meristem (NAM) proteinnac domainGO:0006355|regulation of transcription, DNA-templated;GO:0006351|transcription, DNA-templatedGO:0003677|DNA binding
Pt4G41000	PtXND6	AT3G04070, 1.58E-84;NAC domain containing protein 47No apical meristem (NAM) protein.GO:0006355|regulation of transcription, DNA-templated;GO:0006351|transcription, DNA-templatedGO:0003677|DNA binding
Pt4G41150	PtXND7	AT3G04070, 2.83E-84;NAC domain containing protein 47No apical meristem (NAM) protein.GO:0006355|regulation of transcription, DNA-templated;GO:0006351|transcription, DNA-templatedGO:0003677|DNA binding
Pt4G41250	PtXND8	AT3G04070, 1.07E-83;NAC domain containing protein 47No apical meristem (NAM) proteinnac domainGO:0009793|embryo development ending in seed dormancy;GO:0010365|positive regulation of ethylene biosynthetic process;GO:0009413|response to flooding;GO:0006351|transcription, DNA-templatedGO:0043565|sequence-specific DNA binding;GO:0003700|transcription factor activity, sequence-specific DNA binding
Pt4G41090	PtXND9	AT1G61110, 4.41E-81;NAC transcription regulator. Regulates endosperm cell expansion during germination.No apical meristem (NAM) protein.GO:0006355|regulation of transcription, DNA-templated;GO:0006351|transcription, DNA-templatedGO:0003677|DNA binding
Pt4G41110	PtXND10	AT3G04070, 3.58E-80;NAC domain containing protein 47No apical meristem (NAM) proteinnac domainGO:0006355|regulation of transcription, DNA-templated;GO:0006351|transcription, DNA-templatedGO:0003677|DNA binding
Pt4G41060	PtXND11	AT3G04070, 3.58E-80;NAC domain containing protein 47No apical meristem (NAM) proteinnac domainGO:0006355|regulation of transcription, DNA-templated;GO:0006351|transcription, DNA-templatedGO:0003677|DNA binding
Pt4G41050	PtXND12	AT3G04070, 3.86E-79;NAC domain containing protein 47No apical meristem (NAM) proteinnac domainGO:0006355|regulation of transcription, DNA-templated;GO:0006351|transcription, DNA-templatedGO:0003677|DNA binding
Pt4G41120	PtXND13	AT3G04070, 2.4E-80;NAC domain containing protein 47No apical meristem (NAM) proteinnac domainGO:0006355|regulation of transcription, DNA-templated;GO:0006351|transcription, DNA-templatedGO:0003677|DNA binding
